# Supplementary material for: Historical Contingencies Modulate the Adaptability of Rice Yellow Mottle Virus
Source: PLoS Pathog. 2012 Jan 26;8(1):e1002482. doi: 10.1371/journal.ppat.1002482 (PMC3266926; doi:10.1371/journal.ppat.1002482)
Supplement: Table S1 — Name, strain and isolation host of the isolates and mutants used, and accession numbers of their VPg. (XLS) [file ppat.1002482.s003.xls]

## Sheet: Feuil1
Table S1. Name, strain and isolation host of the RYMV isolates
and mutants used, and accession numbers of the sequence of their VPg.
Isolates and mutants		Name and country1		Strain2		Isolation host		Accession number
Wild type isolates		CIa (T49)		S2-S3		O. sativa		AJ608219
		BF1 (T49)		S2-S3		O. sativa		AM883059
		BF5 (T49)		S1-wa		O. sativa		AM883060
		Ni1 (T49)		S1-ca		O. sativa		AJ608212
		CI4 (E49)		S1-wa		O. sativa		AJ608206
		Ma10 (E49)		S1-wa		O. sativa		AJ608208
		Mg16 (E49)		S4-mg		O. sativa		AM883056
		Tz8 (E49)		S4-lm		O. sativa		AJ608218
		Tz209 (E49)		S6		O. sativa		AM883058
Resistance breaking		Ma105*52Y (T49)		S2-S3		O. sativa		AM883067
isolates		Ma203*52Y (T49)		S2-S3		O. sativa		AM883071
		Mg16*52Y (E49)		S4-mg		O. sativa		AM883056
Mutated infectious		CIa*49E
clone		CIa*48G (T49)
		CIa*48G*49E
		CIa*52Y (T49)
		CIa*49E*52Y
1Burkina-Faso (BF), Côte d'Ivoire (CI), Madagascar (Mg), Mali (Ma), Nigeria (Ni),
Tanzanie (Tz).
2see (13) for details.
